# Supplementary material for: Current Indications and Future Landscape of Bispecific Antibodies for the Treatment of Lung Cancer
Source: Int J Mol Sci. 2023 Jun 7;24(12):9855. doi: 10.3390/ijms24129855 (PMC10298459; doi:10.3390/ijms24129855)
Supplement: Supplementary file 1 [file ijms-24-09855-s001.zip]

Archive with 1 entries (1 files):
- ijms-2259307-supplementary.pdf
